# Supplementary material for: Factors Affecting Shark Detection from Drone Patrols in Southeast Queensland, Eastern Australia
Source: Biology (Basel). 2022 Oct 23;11(11):1552. doi: 10.3390/biology11111552 (PMC9687398; doi:10.3390/biology11111552)
Supplement: Supplementary file 1 [file biology-11-01552-s001.zip]

Archive with 1 entries (1 files):
- biology-1915311-supplementary.pdf
